# Supplementary material for: Transcriptional cartography integrates multiscale biology of the human cortex
Source: eLife. 2024 Feb 7;12:RP86933. doi: 10.7554/eLife.86933 (PMC10945526; doi:10.7554/eLife.86933)
Supplement: Supplementary file 1. — (1) Demographics of adult donors Allen Human Brain Atlas microarray data. (2) Demographics of fetal samples from Allen Institute’s fetal Laser Microarray Dataset. (3) Demographics of included participants for Alzheimer’s disease APOE analysis from the Open Access Series of Imaging Studies (OASIS). (4) Demographics of included participants for autism spectrum disorder analysis from the Autism Brain Imaging Data Exchange (ABIDE) I and II. [file elife-86933-supp1.xlsx]

## Sheet: 1. AHBA donors
Donor ID	Age (years)	Sex	Ethnicity
1	57	M	Caucasian
2	31	M	Caucasian
3	49	F	Hispanic
4	55	M	Caucasian
5	24	M	African American
6	39	M	African American

## Sheet: 2. Prenatal LMD microarray
Donor ID	Age (PCW)	Sex	Ethnicity
1	21 4/7	F	African American
2	21	F	Asian

## Sheet: 3. OASIS
	Controls (n=633)	AD (n=119)
Age (years, mean ± std)	70.9 ± 9.1	75.1 ± 6.9
Sex (M:F)	255:378	57:62
APOE (33:34:44)	399:26:31	1:41:18

## Sheet: 4. ABIDE
	Controls (n=773)	AD (n=751)
Age (years, mean ± std)	17.1 ± 9.2	16.9 ± 9.6
Sex (M:F)	593:180	666:85
